# Supplementary material for: Positive Results Using Variable Fixation in Medial Opening Wedge High Tibial Osteotomies in Patients with Unilateral Knee Osteoarthritis: An Observational Clinical Investigation
Source: J Clin Med. 2024 Dec 17;13(24):7707. doi: 10.3390/jcm13247707 (PMC11678760; doi:10.3390/jcm13247707)
Supplement: Supplementary file 1 [file jcm-13-07707-s001.zip]

Archive with 1 entries (1 files):
- jcm-3332419-supplementary.pdf
